# Supplementary material for: Role of Renal Parenchyma Attenuation and Perirenal Fat Stranding in Chest CT of Hospitalized Patients with COVID-19
Source: J Clin Med. 2023 Jan 25;12(3):929. doi: 10.3390/jcm12030929 (PMC9918001; doi:10.3390/jcm12030929)
Supplement: Supplementary file 1 [file jcm-12-00929-s001.zip]

Archive with 1 entries (1 files):
- jcm-2147725-supplementary.pdf
